# Supplementary material for: The Impact of Diabetes Mellitus and Admission Hyperglycemia on Clinical Outcomes after Recanalization Therapies for Acute Ischemic Stroke: STAY ALIVE National Prospective Registry
Source: Life (Basel). 2022 Apr 25;12(5):632. doi: 10.3390/life12050632 (PMC9147213; doi:10.3390/life12050632)
Supplement: Supplementary file 1 [file life-12-00632-s001.zip]

Archive with 1 entries (1 files):
- life-1666215-supplementary.pdf
